# Supplementary material for: Determination of Some Isoquinoline Alkaloids in Extracts Obtained from Selected Plants of the Ranunculaceae, Papaveraceae and Fumarioideae Families by Liquid Chromatography and In Vitro and In Vivo Investigations of Their Cytotoxic Activity
Source: Molecules. 2023 Apr 16;28(8):3503. doi: 10.3390/molecules28083503 (PMC10143472; doi:10.3390/molecules28083503)
Supplement: Supplementary file 1 [file molecules-28-03503-s001.zip]

Archive with 1 entries (1 files):
- molecules-2325084-supplementary.pdf
